# Supplementary material for: The Summer 2019–2020 Wildfires in East Coast Australia and Their Impacts on Air Quality and Health in New South Wales, Australia
Source: Int J Environ Res Public Health. 2021 Mar 29;18(7):3538. doi: 10.3390/ijerph18073538 (PMC8038035; doi:10.3390/ijerph18073538)
Supplement: Supplementary file 1 [file ijerph-18-03538-s001.zip]

Archive with 4 entries (4 files):
- movie_groudnpm25_2019dec1to4.mp4
- supplemetary_materials_a_reviewers.docx
- vegetation_cover_2019-nov-seaus2.tif
- vegetation_cover_2019-oct-seaus2.tif
